# Supplementary material for: One-Year Functional Decline in COVID-19 and Non-COVID-19 Critically Ill Survivors: A Prospective Study Incorporating a Pre-ICU Status Assessment
Source: Healthcare (Basel). 2022 Oct 13;10(10):2023. doi: 10.3390/healthcare10102023 (PMC9602164; doi:10.3390/healthcare10102023)
Supplement: Supplementary file 1 [file healthcare-10-02023-s001.zip]

Archive with 1 entries (1 files):
- healthcare-1929831-supplementary.pdf
